# Supplementary material for: Upregulation of sperm-associated antigen 5 expression in endometrial carcinoma was associated with poor prognosis and immune dysregulation, and promoted cell migration and invasion
Source: Sci Rep. 2024 Jun 11;14:13415. doi: 10.1038/s41598-024-64354-4 (PMC11166665; doi:10.1038/s41598-024-64354-4)
Supplement: Supplementary file 6 — Supplementary Table S3. [file 41598_2024_64354_MOESM6_ESM.xlsx]

## Sheet: GO and KEGG
Table S3 GO and KEGG analysis of interacting genes
Category	Term	Description	GeneRatio	pvalue	geneID	Count	%	List Total
GOTERM_MF_DIRECT	GO:0005515	protein binding(MF)	0.904762	0.0176775	DCLRE1B/MED1/SPAG5/CEBPD/PRKDC/TROAP/RPGRIP1L/CDC25C/ATAD3A/KNSTRN/DCAF7/AURKA/CCNB2/CENPF/ADAM15/HECW2/CDK1/CEP72/CDK5RAP2	19	90.4762	21
GOTERM_MF_DIRECT	GO:0008017	microtubule binding(MF)	0.142857	0.0330414	CENPF/SPAG5/CDK5RAP2	3	14.2857	21
GOTERM_CC_DIRECT	GO:0005813	centrosome(CC)	0.380952	7.13732e-07	DCLRE1B/CCNB2/CENPF/CDK1/CEP72/RPGRIP1L/AURKA/CDK5RAP2	8	38.0952	21
GOTERM_CC_DIRECT	GO:0072686	mitotic spindle(CC)	0.238095	1.03337e-05	SPAG5/HECW2/CDK1/KNSTRN/AURKA	5	23.8095	21
GOTERM_CC_DIRECT	GO:0035371	microtubule plus-end(CC)	0.142857	0.000242607	SPAG5/KNSTRN/CDK5RAP2	3	14.2857	21
GOTERM_CC_DIRECT	GO:0000776	kinetochore(CC)	0.190476	0.000489118	CENPF/SPAG5/KNSTRN/AURKA	4	19.0476	21
GOTERM_CC_DIRECT	GO:0036064	ciliary basal body(CC)	0.190476	0.000622732	CENPF/SPAG5/RPGRIP1L/AURKA	4	19.0476	21
GOTERM_CC_DIRECT	GO:0097431	mitotic spindle pole(CC)	0.142857	0.000645701	SPAG5/AURKA/CDK5RAP2	3	14.2857	21
GOTERM_CC_DIRECT	GO:0030496	midbody(CC)	0.190476	0.000765911	CENPF/SPAG5/CDK1/AURKA	4	19.0476	21
GOTERM_CC_DIRECT	GO:0045120	pronucleus(CC)	0.0952381	0.00483138	CENPF/AURKA	2	9.52381	21
GOTERM_CC_DIRECT	GO:0034451	centriolar satellite(CC)	0.142857	0.00703482	SPAG5/CEP72/KNSTRN	3	14.2857	21
GOTERM_CC_DIRECT	GO:0000922	spindle pole(CC)	0.142857	0.00777822	CENPF/KNSTRN/CDK5RAP2	3	14.2857	21
GOTERM_CC_DIRECT	GO:0005654	nucleoplasm(CC)	0.47619	0.00909544	DCLRE1B/MED1/CENPF/CEBPD/PRKDC/CDK1/RPGRIP1L/CDC25C/DCAF7/AURKA	10	47.619	21
GOTERM_CC_DIRECT	GO:0005737	cytoplasm(CC)	0.571429	0.0100998	DCLRE1B/CCNB2/CENPF/SPAG5/HECW2/TROAP/CDK1/RPGRIP1L/CDC25C/KNSTRN/DCAF7/CDK5RAP2	12	57.1429	21
GOTERM_CC_DIRECT	GO:0005815	microtubule organizing center(CC)	0.142857	0.010834	KNSTRN/AURKA/CDK5RAP2	3	14.2857	21
GOTERM_CC_DIRECT	GO:0000781	chromosome, telomeric region(CC)	0.142857	0.0122627	DCLRE1B/PRKDC/CDK1	3	14.2857	21
GOTERM_CC_DIRECT	GO:0035253	ciliary rootlet(CC)	0.0952381	0.0163364	SPAG5/RPGRIP1L	2	9.52381	21
GOTERM_CC_DIRECT	GO:0005829	cytosol(CC)	0.52381	0.0252579	CCNB2/CENPF/SPAG5/PRKDC/CDK1/CEP72/RPGRIP1L/CDC25C/DCAF7/AURKA/CDK5RAP2	11	52.381	21
GOTERM_CC_DIRECT	GO:0048471	perinuclear region of cytoplasm(CC)	0.190476	0.0347522	CENPF/CDC25C/AURKA/CDK5RAP2	4	19.0476	21
GOTERM_CC_DIRECT	GO:0005876	spindle microtubule(CC)	0.0952381	0.0426919	CDK1/AURKA	2	9.52381	21
GOTERM_CC_DIRECT	GO:0000307	cyclin-dependent protein kinase holoenzyme complex(CC)	0.0952381	0.0426919	CCNB2/CDK1	2	9.52381	21
GOTERM_CC_DIRECT	GO:0005634	nucleus(CC)	0.52381	0.0434673	DCLRE1B/CCNB2/MED1/CENPF/CEBPD/PRKDC/CDK1/CDC25C/KNSTRN/DCAF7/AURKA	11	52.381	21
GOTERM_CC_DIRECT	GO:0016604	nuclear body(CC)	0.142857	0.0465608	DCLRE1B/SPAG5/DCAF7	3	14.2857	21
GOTERM_BP_DIRECT	GO:0051301	cell division(BP)	0.380952	7.48062e-08	CCNB2/CENPF/SPAG5/CDK1/CDC25C/ATAD3B/KNSTRN/AURKA	8	38.0952	21
GOTERM_BP_DIRECT	GO:0007051	spindle organization(BP)	0.190476	8.89877e-07	SPAG5/CEP72/KNSTRN/AURKA	4	19.0476	21
GOTERM_BP_DIRECT	GO:0007059	chromosome segregation(BP)	0.190476	0.000124756	CENPF/SPAG5/KNSTRN/CDK5RAP2	4	19.0476	21
GOTERM_BP_DIRECT	GO:0000086	G2/M transition of mitotic cell cycle(BP)	0.142857	0.0016022	CDK1/CDC25C/AURKA	3	14.2857	21
GOTERM_BP_DIRECT	GO:0043066	negative regulation of apoptotic process(BP)	0.238095	0.00202077	MED1/PRKDC/CDK1/ATAD3A/AURKA	5	23.8095	21
GOTERM_BP_DIRECT	GO:0007057	spindle assembly involved in female meiosis I(BP)	0.0952381	0.00410456	CCNB2/AURKA	2	9.52381	21
GOTERM_BP_DIRECT	GO:0000226	microtubule cytoskeleton organization(BP)	0.142857	0.00959248	CDK1/KNSTRN/CDK5RAP2	3	14.2857	21
GOTERM_BP_DIRECT	GO:0051988	regulation of attachment of spindle microtubules to kinetochore(BP)	0.0952381	0.0112491	SPAG5/KNSTRN	2	9.52381	21
GOTERM_BP_DIRECT	GO:0016233	telomere capping(BP)	0.0952381	0.0122657	DCLRE1B/PRKDC	2	9.52381	21
GOTERM_BP_DIRECT	GO:0010389	regulation of G2/M transition of mitotic cell cycle(BP)	0.0952381	0.014296	CENPF/AURKA	2	9.52381	21
GOTERM_BP_DIRECT	GO:0018105	peptidyl-serine phosphorylation(BP)	0.142857	0.0151039	PRKDC/CDK1/AURKA	3	14.2857	21
GOTERM_BP_DIRECT	GO:0071539	protein localization to centrosome(BP)	0.0952381	0.0223778	SPAG5/AURKA	2	9.52381	21
GOTERM_BP_DIRECT	GO:0007099	centriole replication(BP)	0.0952381	0.0233836	CEP72/CDK5RAP2	2	9.52381	21
GOTERM_BP_DIRECT	GO:0035116	embryonic hindlimb morphogenesis(BP)	0.0952381	0.0283978	MED1/RPGRIP1L	2	9.52381	21
GOTERM_BP_DIRECT	GO:0010971	positive regulation of G2/M transition of mitotic cell cycle(BP)	0.0952381	0.0293977	CDK1/CDC25C	2	9.52381	21
GOTERM_BP_DIRECT	GO:0007420	brain development(BP)	0.142857	0.0296581	MED1/PRKDC/CDK5RAP2	3	14.2857	21
GOTERM_BP_DIRECT	GO:0045648	positive regulation of erythrocyte differentiation(BP)	0.0952381	0.0353766	MED1/PRKDC	2	9.52381	21
GOTERM_BP_DIRECT	GO:0006303	double-strand break repair via nonhomologous end joining(BP)	0.0952381	0.0363697	DCLRE1B/PRKDC	2	9.52381	21
GOTERM_BP_DIRECT	GO:0000070	mitotic sister chromatid segregation(BP)	0.0952381	0.0383529	SPAG5/KNSTRN	2	9.52381	21
GOTERM_BP_DIRECT	GO:0031100	animal organ regeneration(BP)	0.0952381	0.0403323	MED1/CDK1	2	9.52381	21
GOTERM_BP_DIRECT	GO:0071364	cellular response to epidermal growth factor stimulus(BP)	0.0952381	0.0482111	MED1/KNSTRN	2	9.52381	21
GOTERM_BP_DIRECT	GO:0007098	centrosome cycle(BP)	0.0952381	0.0482111	CDK1/CDK5RAP2	2	9.52381	21
Category	Term	Pathway	Pvalue	Genes	Count	%	List Total
KEGG_PATHWAY	hsa04914	Progesterone-mediated oocyte maturation	3.17261e-05	CCNB2/CDK1/CDC25C/AURKA	4	19.0476	7
KEGG_PATHWAY	hsa04114	Oocyte meiosis	6.7138e-05	CCNB2/CDK1/CDC25C/AURKA	4	19.0476	7
KEGG_PATHWAY	hsa04110	Cell cycle	0.00011522	CCNB2/PRKDC/CDK1/CDC25C	4	19.0476	7
KEGG_PATHWAY	hsa05170	Human immunodeficiency virus 1 infection	0.00852508	CCNB2/CDK1/CDC25C	3	14.2857	7
